# Supplementary material for: Staphylococcus aureus and Pseudomonas aeruginosa Isolates from the Same Cystic Fibrosis Respiratory Sample Coexist in Coculture
Source: Microbiol Spectr. 2022 Jul 18;10(4):e00976-22. doi: 10.1128/spectrum.00976-22 (PMC9431432; doi:10.1128/spectrum.00976-22)
Supplement: Supplemental file 2 — Supplemental material. Download spectrum.00976-22-s0002.xlsx, XLSX file, 0.02 MB [file spectrum.00976-22-s0002.xlsx]

## Sheet: Sheet1
Patient Information					S. aureus CFU/mL fold change																P. aeruginosa CFU/mL fold change
					Clinical Sa vs Clinical Pa					JE2 vs Clinical Pa					Clinical Sa vs Mucoid PAO1*			Clinical SA vs Nonmucoid PAO1			Clinical Pa vs Clinical Sa					Clinical Pa vs JE2
Patient ID	Date of collection	Type of Sample	Coinfection pair	Mucoidy of coinfected Pa	Replicate 1	Replicate 2	Replicate 3	Replicate 4	Replicate 5	Replicate 1	Replicate 2	Replicate 3	Replicate 4	Replicate 5	Replicate 1	Replicate 2	Replicate 3	Replicate 1	Replicate 2	Replicate 3	Replicate 1	Replicate 2	Replicate 3	Replicate 4	Replicate 5	Replicate 1	Replicate 2	Replicate 3	Replicate 4	Replicate 5
102	2012-04-24	Sputum	SA_CFBR_17 vs. CFBR102_Pae_20120424_S_Pa38	mucoid	0.56391	0.58871	0.716312	1.11934	NA	NA	0.759494	0.867925	0.891304	0.970149	0.248092	0.0587156	0.162083	#	#	#	0.521739	0.12	0.08	0.0820755	0.227273	NA	1.21212	0.698113	1.07513	0.259259
105	2011-10-25	Sputum	SA_CFBR_29 vs. CFBR105_Pae_20111025_S_EBPa06	mucoid	0.962963	1.0875	0.56383	1.01786	NA	NA	1.2827	1.28302	1.25	0.86194	0.164286	0.161818	0.165957	#	#	#	0.298246	0.189147	0.25731	0.140164	0.2	NA	0.215078	0.263158	0.327869	0.153614
105	2011-10-25	Sputum	SA_CFBR_29 vs. CFBR105_Pae_20111025_S_EBPa07	mucoid	0.861111	1.21875	0.58156	0.9375	0.964286	NA	1.12658	0.981132	0.728261	NA	0.164286	0.161818	0.165957	#	#	#	0.432432	0.547131	0.392405	0.344444	NA	NA	0.498771	0.487342	0.666667	NA
105	2012-01-17	Sputum	SA_CFBR_30 vs. CFBR105_Pae_20120117_S_EBPa09	mucoid	0.789116	0.452381	0.653333	1.10714	NA	NA	1.20253	1.01887	0.945652	NA	0.025	0.313235	0.241176	#	#	#	0.727273	0.617464	0.577586	0.38843	NA	NA	0.26087	0.362069	0.511278	NA
105	2012-04-16	Sputum	SA_CFBR_31 vs. CFBR105_Pae_20120416_S_EBPa11	mucoid	0.830508	0.964912	0.920455	0.456522	NA	NA	1.13298	0.637168	1.07921	NA	0.074375	0.0793103	0.112	#	#	#	0.214925	0.516667	0.82337	0.858586	NA	NA	0.305556	0.913043	0.597561	NA
105	2012-06-27	Sputum	SA_CFBR_32 vs. CFBR105_Pae_20120627_S_EBPa13	mucoid	0.813953	1.15942	0.692308	1	NA	NA	1.42021	0.825959	0.646865	NA	0.0138462	0.1108	0.0498276	#	#	#	0.909091	0.257143	0.151724	0.147826	NA	NA	0.0820896	0.0748276	0.0635003	NA
105	2012-08-02	Sputum	SA_CFBR_33 vs. CFBR105_Pae_20120802_S_EBPa15	mucoid	1.28814	0.438596	0.483871	0.770833	NA	NA	1.64362	0.884956	0.976898	0.794776	0.0303659	0.0285714	0.233333	#	#	#	0.530864	0.87931	0.904762	0.623377	0.603175	NA	1.01149	1.10476	2.4026	2.22222
120	2012-06-27	Sputum	SA_CFBR_18 vs. CFBR120_Pae_20120627_S_Pa41	nonmucoid	0.66129	1.08475	1.56944	0.851852	0.861111	NA	0.565934	0.547009	0.415217	0.283582	#	#	#	0.00408935	0.00077707	0.00292857	0.0655556	0.114943	0.181818	0.169697	0.769231	NA	0.0652632	0.0744444	0.109091	0.126667
123	2012-02-22	Sputum	SA_CFBR_19 vs. CFBR123_Pae_20120222_S_Pa43	mucoid	0.163918	0.24	0.318182	0.309091	0.775758	NA	0.0835443	0.36478	0.171014	0.00358209	0.389222	0.07	0.36875	#	#	#	0.586207	0.0657895	0.114286	0.0993711	0.152284	NA	1.49123	1.19111	0.619048	0.941176
123	2012-02-22	Sputum	SA_CFBR_19 vs. CFBR123_Pae_20120222_S_Pa44	nonmucoid	0.011	0.00776557	0.009375	0.0108696	0.00969697	NA	0.0102934	0.00968355	0.00933038	NA	#	#	#	0.0131138	0.0104099	0.00975	1.4375	0.744681	0.785714	0.47619	NA	NA	0.425532	0.785714	1.38462	NA
134	2012-03-26	Sputum	SA_CFBR_10 vs. CFBR134_Pae_20120326_S_Pa19	mucoid	1.13208	2.16667	0.931034	0.423729	NA	NA	1.08861	0.707547	0.753623	NA	0.215385	0.304839	0.259055	#	#	#	0.415385	0.129167	0.232258	0.426966	NA	NA	0.103125	0.0796774	0.0697279	NA
134	2012-03-26	Sputum	SA_CFBR_10 vs. CFBR134_Pae_20120326_S_Pa20	nonmucoid	0.544218	0.425806	0.702222	0.377778	NA	NA	0.478723	0.530973	0.259091	NA	#	#	#	0.00127692	0.000354839	0.000826772	0.106061	0.48	0.244186	0.472222	NA	NA	0.303333	0.172674	0.153846	NA
149	2012-06-27	Sputum	SA_CFBR_20 vs. CFBR149_Pae_20120627_S_Pa45	mucoid	0.792453	0.553191	0.588235	0.454545	NA	NA	1	0.603774	0.594203	NA	0.36875	0.8275	0.521667	#	#	#	0.638655	2.26829	2.98701	1.14815	NA	NA	0.763158	1.33442	1.23148	NA
152	2012-01-25	Sputum	SA_CFBR_06 vs. CFBR152_Pae_20120125_S_Pa14	mucoid	0.36375	0.277143	0.271831	0.396	NA	NA	0.520619	0.414815	0.942222	0.929104	0.133333	0.0308025	0.0847661	#	#	#	0.909091	0.568359	0.75	0.90411	0.714286	NA	0.175781	0.484375	0.260274	0.111765
170	2012-02-01	Sputum	SA_CFBR_07 vs. CFBR170_Pae_20120201_S_Pa15	mucoid	1.31532	1.03597	1.0303	0.834483	0.996575	NA	0.989247	0.888889	1.05333	NA	0.014	0.0538217	0.0374157	#	#	#	0.466667	3.18493	1.64407	0.807692	NA	NA	0.0105758	0.00828893	0.00924657	NA
171	2012-02-08	NA	SA_CFBR_23 vs. CFBR171_Pae_20120208_S_Pa84	nonmucoid	1.3875	1.29333	0.813953	1.01515	0.872428	NA	1.22872	0.884956	0.683168	NA	#	#	#	0.0117308	0.0102149	0.0127083	NA	0.125313	0.0951681	0.12285	NA	NA	0.0592593	0.064916	0.0661728	NA
196	2012-02-21	Sputum	SA_CFBR_08 vs. CFBR196_Pae_20120221_S_Pa17	mucoid	0.782258	0.534884	1.58182	0.958333	NA	NA	0.666667	0.355556	0.813333	NA	0.0933333	0.0795181	0.088412	#	#	#	0.56	0.776316	0.305	0.707641	NA	NA	0.842105	0.335	0.570896	NA
201	2012-01-17	NA	SA_CFBR_24 vs. CFBR201_Pae_20120117_S_Pa80	nonmucoid	0.308491	0.385	0.5	0.468468	NA	NA	0.553191	0.554572	0.409241	NA	#	#	#	0.0103896	0.0127272	0.0108437	1.07927	0.678363	0.829932	0.981132	NA	NA	1.35673	0.714286	0.566038	NA
201	2012-01-17	NA	SA_CFBR_24 vs. CFBR201_Pae_20120117_S_Pa81	nonmucoid	0.396226	1.025	0.646465	0.391892	NA	NA	0.702128	0.389381	0.336634	NA	#	#	#	0.0103896	0.0127272	0.0108437	1.40741	0.648649	0.772727	0.865385	NA	NA	0.613861	0.772727	1.35577	NA
201	2012-01-17	NA	SA_CFBR_24 vs. CFBR201_Pae_20120117_S_Pa82	mucoid	0.298585	0.55	0.590909	0.576577	NA	NA	0.973404	0.716814	1.0297	1.17537	0.183117	0.00127273	0.625	#	#	#	0.150872	2.6	1.14286	0.936937	0.990099	NA	3.7	2.2381	1.08108	1.16016
219	2012-05-29	Sputum	SA_CFBR_09 vs. CFBR219_Pae_20120529_S_Pa18	mucoid	0.935714	0.616667	0.341584	0.692308	NA	NA	0.702509	0.677778	1.02667	NA	0.8	0.177778	0.214925	#	#	#	0.289286	0.675214	0.626374	1.13433	NA	NA	0.452991	0.540541	0.507463	NA
309	2017-05-10	NA	SA_CFBR_37 vs. CFBR309_Pae_20170510_S_EBPa20	nonmucoid	0.00318129	0.00326923	0.00329032	0.0050431	0.0035	NA	0.0687708	0.0542773	0.0940594	NA	#	#	#	0.000425532	0.000216346	1.9e-05	4.14894	0.478261	0.886364	0.552486	NA	NA	0.858696	1.38068	1.20617	NA
336	2017-04-05	Sputum	SA_CFBR_08 vs. CFBR336_Pae_20170405_S_EBPa24	mucoid	0.22449	0.165333	0.24183	0.384615	NA	NA	0.659574	0.483776	0.435644	NA	0.266667	0.464286	0.16	#	#	#	1.15789	1.95604	4.77273	2.80303	NA	NA	2.16484	2.14286	1.64205	NA
447	2017-04-05	Throat swab	SA_CFBR_43 vs. CFBR447_Pae_20170405_S_EBPa28	mucoid	9.84e-05	0.000231509	0.000121637	0.000169048	NA	8.94e-05	6.78e-05	9.99e-05	0.000120909	NA	0.227273	0.275641	0.275641	#	#	#	0.606061	0.820312	1.90476	0.555556	NA	1.57895	1.25	0.642857	0.7	NA
509	2017-05-25	Sputum	SA_CFBR_46 vs. CFBR509_Pae_20170525_S_EBPa32	nonmucoid	0.000174359	0.000415584	0.000174545	0.000377358	NA	0.000833631	0.000607407	0.000900662	0.000774411	NA	#	#	#	0.0156098	0.0168889	0.0166636	0.148551	1.36054	0.90625	0.425926	NA	0.969697	0.843537	1.1875	0.8	NA
515	2017-02-17	Throat swab	SA_CFBR_47 vs. CFBR515_Pae_20170217_S_EBPa34	nonmucoid	1.09459	2.25	1.86792	0.671875	NA	1.19355	0.955556	0.946667	0.873134	NA	#	#	#	0.00921053	0.00224176	0.00618557	1.17308	0.0931818	0.117391	0.0852373	NA	0.110606	0.104182	0.170464	0.14	NA
530	2017-04-05	Sputum	SA_CFBR_48 vs. CFBR530_Pae_20170405_S_EBPa36	nonmucoid	1.145	0.36	1.85526	1.17829	NA	1.05376	0.722222	0.594595	1.10448	NA	#	#	#	0.0430645	0.00909091	0.00749236	2.4	1.20833	0.647059	1.76606	NA	0.00576923	0.01	0.00637255	0.0117061	NA
530	2017-04-05	Sputum	SA_CFBR_48 vs. CFBR530_Pae_20170405_S_EBPa37	mucoid	3.05	1.7	1.31579	NA	NA	0.666667	0.37037	0.516129	NA	NA	2.6371	0.311364	1.03976	#	#	#	0.685714	1.14583	0.779661	NA	NA	4.7	1.41667	2.41667	NA	NA
