# Supplementary material for: Staphylococcus aureus and Pseudomonas aeruginosa Isolates from the Same Cystic Fibrosis Respiratory Sample Coexist in Coculture
Source: Microbiol Spectr. 2022 Jul 18;10(4):e00976-22. doi: 10.1128/spectrum.00976-22 (PMC9431432; doi:10.1128/spectrum.00976-22)
Supplement: Supplemental file 3 — Supplemental material. Download spectrum.00976-22-s0003.xlsx, XLSX file, 0.02 MB [file spectrum.00976-22-s0003.xlsx]

## Sheet: TableS2
Pair	Patient_ID	mucoidy	group1	group2	n group1	n group2	p	adjusted p (fdr)	significance
SA_CFBR_29 x CFBR105_Pae_20111025_S_EBPa06	105	mucoid	Clinical PA vs Clinical SA	Clinical PA vs JE2	5	4	0.775	0.871875	ns
SA_CFBR_29 x CFBR105_Pae_20111025_S_EBPa07	105	mucoid	Clinical PA vs Clinical SA	Clinical PA vs JE2	4	3	0.111	0.24	ns
SA_CFBR_30 x CFBR105_Pae_20120117_S_EBPa09	105	mucoid	Clinical PA vs Clinical SA	Clinical PA vs JE2	4	3	0.218	0.327	ns
SA_CFBR_31 x CFBR105_Pae_20120416_S_EBPa11	105	mucoid	Clinical PA vs Clinical SA	Clinical PA vs JE2	4	3	0.498	0.5976	ns
SA_CFBR_32 x CFBR105_Pae_20120627_S_EBPa13	105	mucoid	Clinical PA vs Clinical SA	Clinical PA vs JE2	4	3	0.0128	0.0576	ns
SA_CFBR_33 x CFBR105_Pae_20120802_S_EBPa15	105	mucoid	Clinical PA vs Clinical SA	Clinical PA vs JE2	5	4	0.0292	0.10512	ns
SA_CFBR_37 x CFBR309_Pae_20170510_S_EBPa20	309	nonmucoid	Clinical PA vs Clinical SA	Clinical PA vs JE2	4	3	0.0246	0.082	ns
SA_CFBR_08 x CFBR336_Pae_20170405_S_EBPa24	336	mucoid	Clinical PA vs Clinical SA	Clinical PA vs JE2	4	3	0.12	0.24	ns
SA_CFBR_43 x CFBR447_Pae_20170405_S_EBPa28	447	mucoid	Clinical PA vs Clinical SA	Clinical PA vs JE2	4	4	0.863	0.913765	ns
SA_CFBR_46 x CFBR509_Pae_20170525_S_EBPa32	509	nonmucoid	Clinical PA vs Clinical SA	Clinical PA vs JE2	4	4	0.592	0.74	ns
SA_CFBR_47 x CFBR515_Pae_20170217_S_EBPa34	515	nonmucoid	Clinical PA vs Clinical SA	Clinical PA vs JE2	4	4	0.369	0.604286	ns
SA_CFBR_48 x CFBR530_Pae_20170405_S_EBPa36	530	nonmucoid	Clinical PA vs Clinical SA	Clinical PA vs JE2	4	4	0.002	0.02	*
SA_CFBR_48 x CFBR530_Pae_20170405_S_EBPa37	530	mucoid	Clinical PA vs Clinical SA	Clinical PA vs JE2	3	3	0.267	0.369692	ns
SA_CFBR_06 x CFBR152_Pae_20120125_S_Pa14	152	mucoid	Clinical PA vs Clinical SA	Clinical PA vs JE2	5	4	0.00166	0.01494	*
SA_CFBR_07 x CFBR170_Pae_20120201_S_Pa15	170	mucoid	Clinical PA vs Clinical SA	Clinical PA vs JE2	4	3	0.0541	0.139114	ns
SA_CFBR_08 x CFBR196_Pae_20120221_S_Pa17	196	mucoid	Clinical PA vs Clinical SA	Clinical PA vs JE2	4	3	0.92	0.92	ns
SA_CFBR_09 x CFBR219_Pae_20120529_S_Pa18	219	mucoid	Clinical PA vs Clinical SA	Clinical PA vs JE2	4	3	0.172	0.281455	ns
SA_CFBR_10 x CFBR134_Pae_20120326_S_Pa19	134	mucoid	Clinical PA vs Clinical SA	Clinical PA vs JE2	4	3	0.0541	0.139114	ns
SA_CFBR_10 x CFBR134_Pae_20120326_S_Pa20	134	nonmucoid	Clinical PA vs Clinical SA	Clinical PA vs JE2	4	3	0.0517	0.12925	ns
SA_CFBR_17 x CFBR102_Pae_20120424_S_Pa38	102	mucoid	Clinical PA vs Clinical SA	Clinical PA vs JE2	5	4	0.00853	0.05118	ns
SA_CFBR_18 x CFBR120_Pae_20120627_S_Pa41	120	nonmucoid	Clinical PA vs Clinical SA	Clinical PA vs JE2	5	4	0.117	0.234	ns
SA_CFBR_19 x CFBR123_Pae_20120222_S_Pa43	123	mucoid	Clinical PA vs Clinical SA	Clinical PA vs JE2	5	4	0.000618	0.011124	*
SA_CFBR_19 x CFBR123_Pae_20120222_S_Pa44	123	nonmucoid	Clinical PA vs Clinical SA	Clinical PA vs JE2	4	3	0.423	0.604286	ns
SA_CFBR_20 x CFBR149_Pae_20120627_S_Pa45	149	mucoid	Clinical PA vs Clinical SA	Clinical PA vs JE2	4	3	0.159	0.281455	ns
SA_CFBR_24 x CFBR201_Pae_20120117_S_Pa80	201	nonmucoid	Clinical PA vs Clinical SA	Clinical PA vs JE2	4	3	0.682	0.752	ns
SA_CFBR_24 x CFBR201_Pae_20120117_S_Pa81	201	nonmucoid	Clinical PA vs Clinical SA	Clinical PA vs JE2	4	3	0.752	0.752	ns
SA_CFBR_24 x CFBR201_Pae_20120117_S_Pa82	201	mucoid	Clinical PA vs Clinical SA	Clinical PA vs JE2	5	4	0.358	0.460286	ns
SA_CFBR_23 x CFBR171_Pae_20120208_S_Pa84	171	nonmucoid	Clinical PA vs Clinical SA	Clinical PA vs JE2	4	3	0.00687	0.03435	*
SA_CFBR_29 x CFBR105_Pae_20111025_S_EBPa06	105	mucoid	JE2 vs Clinical PA	Clinical SA vs Clinical PA	4	4	0.145	0.372857	ns
SA_CFBR_29 x CFBR105_Pae_20111025_S_EBPa07	105	mucoid	JE2 vs Clinical PA	Clinical SA vs Clinical PA	3	5	0.846	0.846	ns
SA_CFBR_30 x CFBR105_Pae_20120117_S_EBPa09	105	mucoid	JE2 vs Clinical PA	Clinical SA vs Clinical PA	3	4	0.141	0.372857	ns
SA_CFBR_31 x CFBR105_Pae_20120416_S_EBPa11	105	mucoid	JE2 vs Clinical PA	Clinical SA vs Clinical PA	3	4	0.446	0.573429	ns
SA_CFBR_32 x CFBR105_Pae_20120627_S_EBPa13	105	mucoid	JE2 vs Clinical PA	Clinical SA vs Clinical PA	3	4	0.843	0.846	ns
SA_CFBR_33 x CFBR105_Pae_20120802_S_EBPa15	105	mucoid	JE2 vs Clinical PA	Clinical SA vs Clinical PA	4	4	0.275	0.495	ns
SA_CFBR_37 x CFBR309_Pae_20170510_S_EBPa20	309	nonmucoid	JE2 vs Clinical PA	Clinical SA vs Clinical PA	3	5	0.000192	0.00192	*
SA_CFBR_08 x CFBR336_Pae_20170405_S_EBPa24	336	mucoid	JE2 vs Clinical PA	Clinical SA vs Clinical PA	3	4	0.0185	0.1665	ns
SA_CFBR_43 x CFBR447_Pae_20170405_S_EBPa28	447	mucoid	JE2 vs Clinical PA	Clinical SA vs Clinical PA	4	4	0.102	0.3672	ns
SA_CFBR_46 x CFBR509_Pae_20170525_S_EBPa32	509	nonmucoid	JE2 vs Clinical PA	Clinical SA vs Clinical PA	4	4	0.00154	0.0077	*
SA_CFBR_47 x CFBR515_Pae_20170217_S_EBPa34	515	nonmucoid	JE2 vs Clinical PA	Clinical SA vs Clinical PA	4	4	0.238	0.476	ns
SA_CFBR_48 x CFBR530_Pae_20170405_S_EBPa36	530	nonmucoid	JE2 vs Clinical PA	Clinical SA vs Clinical PA	4	4	0.451	0.577778	ns
SA_CFBR_48 x CFBR530_Pae_20170405_S_EBPa37	530	mucoid	JE2 vs Clinical PA	Clinical SA vs Clinical PA	3	3	0.0477	0.21465	ns
SA_CFBR_06 x CFBR152_Pae_20120125_S_Pa14	152	mucoid	JE2 vs Clinical PA	Clinical SA vs Clinical PA	4	4	0.0371	0.21465	ns
SA_CFBR_07 x CFBR170_Pae_20120201_S_Pa15	170	mucoid	JE2 vs Clinical PA	Clinical SA vs Clinical PA	3	5	0.571	0.642375	ns
SA_CFBR_08 x CFBR196_Pae_20120221_S_Pa17	196	mucoid	JE2 vs Clinical PA	Clinical SA vs Clinical PA	3	4	0.275	0.495	ns
SA_CFBR_09 x CFBR219_Pae_20120529_S_Pa18	219	mucoid	JE2 vs Clinical PA	Clinical SA vs Clinical PA	3	4	0.408	0.564923	ns
SA_CFBR_10 x CFBR134_Pae_20120326_S_Pa19	134	mucoid	JE2 vs Clinical PA	Clinical SA vs Clinical PA	3	4	0.512	0.6144	ns
SA_CFBR_10 x CFBR134_Pae_20120326_S_Pa20	134	nonmucoid	JE2 vs Clinical PA	Clinical SA vs Clinical PA	3	4	0.454	0.577778	ns
SA_CFBR_17 x CFBR102_Pae_20120424_S_Pa38	102	mucoid	JE2 vs Clinical PA	Clinical SA vs Clinical PA	4	4	0.392	0.564923	ns
SA_CFBR_18 x CFBR120_Pae_20120627_S_Pa41	120	nonmucoid	JE2 vs Clinical PA	Clinical SA vs Clinical PA	4	5	0.0208	0.0693333	ns
SA_CFBR_19 x CFBR123_Pae_20120222_S_Pa43	123	mucoid	JE2 vs Clinical PA	Clinical SA vs Clinical PA	4	5	0.184	0.414	ns
SA_CFBR_19 x CFBR123_Pae_20120222_S_Pa44	123	nonmucoid	JE2 vs Clinical PA	Clinical SA vs Clinical PA	3	5	0.974	0.974	ns
SA_CFBR_20 x CFBR149_Pae_20120627_S_Pa45	149	mucoid	JE2 vs Clinical PA	Clinical SA vs Clinical PA	3	4	0.377	0.564923	ns
SA_CFBR_24 x CFBR201_Pae_20120117_S_Pa80	201	nonmucoid	JE2 vs Clinical PA	Clinical SA vs Clinical PA	3	4	0.224	0.476	ns
SA_CFBR_24 x CFBR201_Pae_20120117_S_Pa81	201	nonmucoid	JE2 vs Clinical PA	Clinical SA vs Clinical PA	3	4	0.52	0.577778	ns
SA_CFBR_24 x CFBR201_Pae_20120117_S_Pa82	201	mucoid	JE2 vs Clinical PA	Clinical SA vs Clinical PA	4	4	0.00726	0.13068	ns
SA_CFBR_23 x CFBR171_Pae_20120208_S_Pa84	171	nonmucoid	JE2 vs Clinical PA	Clinical SA vs Clinical PA	3	5	0.479	0.577778	ns
SA_CFBR_29 x CFBR105_Pae_20111025_S_EBPa06	105	mucoid	Clinical SA vs Clinical PA	Clinical SA vs Mucoid/Nonmucoid PAO1	4	3	0.00306	0.01037	*
SA_CFBR_30 x CFBR105_Pae_20120117_S_EBPa09	105	mucoid	Clinical SA vs Clinical PA	Clinical SA vs Mucoid/Nonmucoid PAO1	4	3	0.026	0.0491111	*
SA_CFBR_31 x CFBR105_Pae_20120416_S_EBPa11	105	mucoid	Clinical SA vs Clinical PA	Clinical SA vs Mucoid/Nonmucoid PAO1	4	3	0.00366	0.01037	*
SA_CFBR_32 x CFBR105_Pae_20120627_S_EBPa13	105	mucoid	Clinical SA vs Clinical PA	Clinical SA vs Mucoid/Nonmucoid PAO1	4	3	0.000962	0.00545133	*
SA_CFBR_33 x CFBR105_Pae_20120802_S_EBPa15	105	mucoid	Clinical SA vs Clinical PA	Clinical SA vs Mucoid/Nonmucoid PAO1	4	3	0.0416	0.07072	ns
SA_CFBR_37 x CFBR309_Pae_20170510_S_EBPa20	309	nonmucoid	Clinical SA vs Clinical PA	Clinical SA vs Mucoid/Nonmucoid PAO1	5	3	0.000354	0.00116325	*
SA_CFBR_08 x CFBR336_Pae_20170405_S_EBPa24	336	mucoid	Clinical SA vs Clinical PA	Clinical SA vs Mucoid/Nonmucoid PAO1	4	3	0.663	0.704438	ns
SA_CFBR_43 x CFBR447_Pae_20170405_S_EBPa28	447	mucoid	Clinical SA vs Clinical PA	Clinical SA vs Mucoid/Nonmucoid PAO1	4	3	7.02e-06	0.00011934	*
SA_CFBR_46 x CFBR509_Pae_20170525_S_EBPa32	509	nonmucoid	Clinical SA vs Clinical PA	Clinical SA vs Mucoid/Nonmucoid PAO1	4	3	7.76e-08	6.984e-07	*
SA_CFBR_47 x CFBR515_Pae_20170217_S_EBPa34	515	nonmucoid	Clinical SA vs Clinical PA	Clinical SA vs Mucoid/Nonmucoid PAO1	4	3	0.0182	0.0234	*
SA_CFBR_48 x CFBR530_Pae_20170405_S_EBPa36	530	nonmucoid	Clinical SA vs Clinical PA	Clinical SA vs Mucoid/Nonmucoid PAO1	4	3	0.0274	0.030825	*
SA_CFBR_48 x CFBR530_Pae_20170405_S_EBPa37	530	mucoid	Clinical SA vs Clinical PA	Clinical SA vs Mucoid/Nonmucoid PAO1	3	3	0.468	0.568286	ns
SA_CFBR_06 x CFBR152_Pae_20120125_S_Pa14	152	mucoid	Clinical SA vs Clinical PA	Clinical SA vs Mucoid/Nonmucoid PAO1	4	3	0.00272	0.01037	*
SA_CFBR_07 x CFBR170_Pae_20120201_S_Pa15	170	mucoid	Clinical SA vs Clinical PA	Clinical SA vs Mucoid/Nonmucoid PAO1	5	3	6.8e-05	0.000578	*
SA_CFBR_08 x CFBR196_Pae_20120221_S_Pa17	196	mucoid	Clinical SA vs Clinical PA	Clinical SA vs Mucoid/Nonmucoid PAO1	4	3	0.021	0.044625	*
SA_CFBR_09 x CFBR219_Pae_20120529_S_Pa18	219	mucoid	Clinical SA vs Clinical PA	Clinical SA vs Mucoid/Nonmucoid PAO1	4	3	0.313	0.409308	ns
SA_CFBR_10 x CFBR134_Pae_20120326_S_Pa19	134	mucoid	Clinical SA vs Clinical PA	Clinical SA vs Mucoid/Nonmucoid PAO1	4	3	0.0917	0.141718	ns
SA_CFBR_10 x CFBR134_Pae_20120326_S_Pa20	134	nonmucoid	Clinical SA vs Clinical PA	Clinical SA vs Mucoid/Nonmucoid PAO1	4	3	0.00187	0.003366	*
SA_CFBR_17 x CFBR102_Pae_20120424_S_Pa38	102	mucoid	Clinical SA vs Clinical PA	Clinical SA vs Mucoid/Nonmucoid PAO1	4	3	0.0137	0.0332714	*
SA_CFBR_18 x CFBR120_Pae_20120627_S_Pa41	120	nonmucoid	Clinical SA vs Clinical PA	Clinical SA vs Mucoid/Nonmucoid PAO1	5	3	0.00294	0.00441	*
SA_CFBR_19 x CFBR123_Pae_20120222_S_Pa43	123	mucoid	Clinical SA vs Clinical PA	Clinical SA vs Mucoid/Nonmucoid PAO1	5	3	0.616	0.698133	ns
SA_CFBR_19 x CFBR123_Pae_20120222_S_Pa44	123	nonmucoid	Clinical SA vs Clinical PA	Clinical SA vs Mucoid/Nonmucoid PAO1	5	3	0.26	0.26	ns
SA_CFBR_20 x CFBR149_Pae_20120627_S_Pa45	149	mucoid	Clinical SA vs Clinical PA	Clinical SA vs Mucoid/Nonmucoid PAO1	4	3	0.869	0.869	ns
SA_CFBR_24 x CFBR201_Pae_20120117_S_Pa80	201	nonmucoid	Clinical SA vs Clinical PA	Clinical SA vs Mucoid/Nonmucoid PAO1	4	3	0.000517	0.00116325	*
SA_CFBR_24 x CFBR201_Pae_20120117_S_Pa82	201	mucoid	Clinical SA vs Clinical PA	Clinical SA vs Mucoid/Nonmucoid PAO1	4	3	0.239	0.338583	ns
SA_CFBR_23 x CFBR171_Pae_20120208_S_Pa84	171	nonmucoid	Clinical SA vs Clinical PA	Clinical SA vs Mucoid/Nonmucoid PAO1	5	3	0.000413	0.00116325	*
