# Supplementary material for: Staphylococcus aureus and Pseudomonas aeruginosa Isolates from the Same Cystic Fibrosis Respiratory Sample Coexist in Coculture
Source: Microbiol Spectr. 2022 Jul 18;10(4):e00976-22. doi: 10.1128/spectrum.00976-22 (PMC9431432; doi:10.1128/spectrum.00976-22)
Supplement: Supplemental file 4 — Supplemental material. Download spectrum.00976-22-s0004.xlsx, XLSX file, 0.01 MB [file spectrum.00976-22-s0004.xlsx]

## Sheet: Sheet1
Isolate Information					S. aureus CFU/mL fold change
					Clinical Sa vs Co-infecting Pa					Clinical Sa vs Non-co-infecting Pa
Sa	Co-infecting-Pa	Mucoidy of Co-infecting Pa	Non-co-infecting Pa	Mucoidy of Non-co-infecting Pa	Replicate 1	Replicate 2	Replicate 3	Replicate 4	Replicate 5	Replicate 1	Replicate 2	Replicate 3	Replicate 4
SA_CFBR_46	CFBR509_Pae_20170525_S_EBPa32	nonmucoid	CFBR309_Pae_20170510_S_EBPa20	Nonmucoid	0.000174359	0.000415584	0.000174545	0.000377358	NA	0.239189	0.133654	0.079096	0.0875
SA_CFBR_47	CFBR515_Pae_20170217_S_EBPa34	nonmucoid	CFBR309_Pae_20170510_S_EBPa20	Nonmucoid	1.09459	2.25	1.86792	0.671875	NA	0.332394	0.114085	0.110511	0.0629921
SA_CFBR_48	CFBR530_Pae_20170405_S_EBPa36	nonmucoid	CFBR309_Pae_20170510_S_EBPa20	Nonmucoid	1.145	0.36	1.85526	1.17829	NA	0.6125	0.383838	0.125857	0.13
SA_CFBR_18	CFBR120_Pae_20120627_S_Pa41	nonmucoid	CFBR309_Pae_20170510_S_EBPa20	Nonmucoid	0.66129	1.08475	1.56944	0.851852	0.861111	0.453333	0.460526	0.256923	0.0759494
SA_CFBR_10	CFBR134_Pae_20120326_S_Pa19	mucoid	CFBR120_Pae_20120627_S_Pa41	Nonmucoid	1.13208	2.16667	0.931034	0.423729	NA	1.81944	1.08791	0.4	1.08844
SA_CFBR_10	CFBR134_Pae_20120326_S_Pa20	nonmucoid	CFBR120_Pae_20120627_S_Pa41	Nonmucoid	0.544218	0.425806	0.702222	0.377778	NA	1.81944	1.08791	0.4	1.08844
SA_CFBR_19	CFBR123_Pae_20120222_S_Pa43	mucoid	CFBR120_Pae_20120627_S_Pa41	Nonmucoid	0.163918	0.24	0.318182	0.309091	0.775758	1.025	0.947826	0.0765	1.42857
SA_CFBR_23	CFBR171_Pae_20120208_S_Pa84	nonmucoid	CFBR120_Pae_20120627_S_Pa41	Nonmucoid	1.3875	1.29333	0.813953	1.01515	0.872428	0.972222	0.77551	0.1068	1.06107
SA_CFBR_24	CFBR201_Pae_20120117_S_Pa82	mucoid	CFBR120_Pae_20120627_S_Pa41	Nonmucoid	0.298585	0.55	0.590909	0.576577	NA	1.16364	1.17073	0.407018	0.54878
SA_CFBR_29	CFBR105_Pae_20111025_S_EBPa06	mucoid	CFBR123_Pae_20120222_S_Pa43	Mucoid	0.962963	1.0875	0.56383	1.01786	NA	0.000387234	0.00191667	0.00132766	0.00559322
SA_CFBR_29	CFBR105_Pae_20111025_S_EBPa07	mucoid	CFBR123_Pae_20120222_S_Pa43	Mucoid	0.861111	1.21875	0.58156	0.9375	NA	0.000387234	0.00191667	0.00132766	0.00559322
SA_CFBR_06	CFBR152_Pae_20120125_S_Pa14	mucoid	CFBR123_Pae_20120222_S_Pa43	Mucoid	0.36375	0.277143	0.271831	0.396	NA	0.000606061	0.000510417	0.00703448	0.00433735
SA_CFBR_07	CFBR170_Pae_20120201_S_Pa15	mucoid	CFBR123_Pae_20120222_S_Pa43	Mucoid	1.31532	1.03597	1.0303	0.834483	NA	2.41e-05	9.06e-05	0.000180317	1.3e-05
SA_CFBR_20	CFBR149_Pae_20120627_S_Pa45	mucoid	CFBR123_Pae_20120222_S_Pa43	Mucoid	0.792453	0.553191	0.588235	0.454545	NA	0.000582447	0.00116949	0.00810959	0.000433735
SA_CFBR_37	CFBR309_Pae_20170510_S_EBPa20	nonmucoid			0.00318129	0.00326923	0.00329032	0.0050431	0.0035
